# Supplementary material for: Can Dietary n-3 Polyunsaturated Fatty Acids Affect Apelin and Resolvin in Testis and Sperm of Male Rabbits?
Source: Molecules. 2023 Aug 22;28(17):6188. doi: 10.3390/molecules28176188 (PMC10488499; doi:10.3390/molecules28176188)
Supplement: Supplementary file 1 [file molecules-28-06188-s001.zip]

Archive with 1 entries (1 files):
- molecules-2537602-supplementary.pdf
